# Supplementary material for: Visualization and Analysis of Gene Expression in Stanford Type A Aortic Dissection Tissue Section by Spatial Transcriptomics
Source: Front Genet. 2021 Jun 28;12:698124. doi: 10.3389/fgene.2021.698124 (PMC8275070; doi:10.3389/fgene.2021.698124)
Supplement: Supplementary Table 2 — The genes of each cluster. [file Table_2.XLSX]

## Sheet: Sheet1
	p_val	avg_logFC	pct.1	pct.2	p_val_adj	cluster	gene
HBA1	6.98e-89	0.831621	0.7	0.206	1.08e-84	0	HBA1
HBB	5.83e-84	0.957266	0.785	0.315	9.03e-80	0	HBB
HBA2	1.64e-69	0.956346	0.873	0.564	2.54e-65	0	HBA2
SAA1	6.35e-54	0.363984	0.68	0.257	9.84e-50	0	SAA1
RPS2	1.62e-53	0.362484	1	0.985	2.5e-49	0	RPS2
TMSB10	3.49e-46	0.283943	1	1	5.4e-42	0	TMSB10
MT-CO2	3.51e-43	0.307502	1	1	5.43e-39	0	MT-CO2
CCN1	1.61e-41	0.403562	0.713	0.339	2.49e-37	0	CCN1
RPS18	2.41e-38	0.283621	0.998	0.996	3.74e-34	0	RPS18
TUBA1B	3.93e-37	0.301404	0.998	0.983	6.09e-33	0	TUBA1B
RPL39	1.6e-35	0.279979	1	0.999	2.48e-31	0	RPL39
PI15	9.9e-34	0.336596	0.675	0.331	1.53e-29	0	PI15
EMP1	4.14e-33	0.362441	0.64	0.321	6.42e-29	0	EMP1
PECAM1	1.18e-32	0.336652	0.645	0.322	1.83e-28	0	PECAM1
MT-ND3	3.59e-32	0.251336	1	1	5.56e-28	0	MT-ND3
COL4A1	3.63e-32	0.34845	0.927	0.823	5.63e-28	0	COL4A1
THBS1	5.81e-32	0.349568	0.752	0.442	9.01e-28	0	THBS1
CALM1	8.07e-32	0.330249	0.922	0.751	1.25e-27	0	CALM1
TPM4	9.95e-32	0.340137	0.92	0.794	1.54e-27	0	TPM4
IGFBP4	8.63e-30	0.305175	0.96	0.859	1.34e-25	0	IGFBP4
RPS7	3.8e-29	0.281624	0.97	0.923	5.88e-25	0	RPS7
COL6A3	8.1e-29	0.314254	0.762	0.459	1.25e-24	0	COL6A3
COL1A1	1.09e-28	0.273387	0.98	0.891	1.69e-24	0	COL1A1
CFL1	3.49e-28	0.277524	0.975	0.933	5.4e-24	0	CFL1
RPL22L1	5.17e-27	0.291771	0.625	0.325	8.01e-23	0	RPL22L1
EGR1	8.93e-27	0.302432	0.555	0.272	1.38e-22	0	EGR1
PXDN	1.17e-26	0.313161	0.667	0.369	1.81e-22	0	PXDN
MT-ND2	1.24e-26	0.263429	0.998	0.993	1.93e-22	0	MT-ND2
EIF5A	1.36e-26	0.314942	0.828	0.601	2.11e-22	0	EIF5A
CD93	3.33e-26	0.317165	0.735	0.46	5.16e-22	0	CD93
TNFRSF12A	3.93e-24	0.2645	0.6	0.312	6.08e-20	0	TNFRSF12A
IGHG1	1.67e-23	0.947731	0.435	0.211	2.58e-19	0	IGHG1
CLDN5	2.94e-23	0.260014	0.522	0.257	4.56e-19	0	CLDN5
INHBA	5.02e-23	0.269494	0.65	0.374	7.78e-19	0	INHBA
ADAMTS4	1.16e-22	0.297751	0.65	0.383	1.8e-18	0	ADAMTS4
PLA2G2A	1.63e-22	0.263934	0.332	0.126	2.52e-18	0	PLA2G2A
GNG11	8.07e-22	0.277135	0.672	0.413	1.25e-17	0	GNG11
HSP90AA1	2.1e-21	0.254203	0.973	0.95	3.25e-17	0	HSP90AA1
IGLC1	2.2e-21	1.32439	0.488	0.259	3.41e-17	0	IGLC1
H19	1.69e-20	0.253393	0.418	0.196	2.62e-16	0	H19
HSPD1	4.37e-20	0.26678	0.65	0.396	6.77e-16	0	HSPD1
HSPE1	5.57e-18	0.251926	0.682	0.434	8.63e-14	0	HSPE1
IGHG3	8.26e-12	0.455361	0.382	0.22	1.28e-07	0	IGHG3
IGKC	5.75e-11	1.30227	0.812	0.775	8.9e-07	0	IGKC
IGHA1	2.02e-07	0.65103	0.412	0.287	0.00313598	0	IGHA1
IGLC2	0.00673787	0.328463	0.755	0.762	1	0	IGLC2
CALD1	1.42e-63	0.684554	0.965	0.707	2.19e-59	1	CALD1
TPM2	4.04e-55	0.587402	0.995	0.741	6.25e-51	1	TPM2
MYL9	2.29e-53	0.63844	0.984	0.699	3.55e-49	1	MYL9
UBC	3.74e-52	0.498241	1	0.91	5.79e-48	1	UBC
DEPP1	1.84e-47	0.420305	1	0.664	2.84e-43	1	DEPP1
BGN	2.36e-34	0.345673	1	0.861	3.66e-30	1	BGN
C11orf96	5.88e-30	0.33049	0.987	0.709	9.11e-26	1	C11orf96
FLNA	1.21e-26	0.410731	0.973	0.799	1.88e-22	1	FLNA
VEGFA	1.04e-24	0.407731	0.751	0.559	1.62e-20	1	VEGFA
MALAT1	2.06e-22	0.281021	1	0.927	3.19e-18	1	MALAT1
MYH11	2.02e-20	0.461121	0.501	0.309	3.12e-16	1	MYH11
MFGE8	8.35e-20	0.279773	0.748	0.503	1.29e-15	1	MFGE8
HSPA5	3.06e-18	0.372058	0.987	0.849	4.74e-14	1	HSPA5
DSTN	2.43e-14	0.300322	0.799	0.651	3.76e-10	1	DSTN
ACTA2	5.11e-13	0.261152	0.796	0.625	7.91e-09	1	ACTA2
TAGLN	7.7e-13	0.25467	0.965	0.808	1.19e-08	1	TAGLN
CCNI	1.13e-10	0.251452	0.692	0.571	1.74e-06	1	CCNI
RGS5	1.32e-09	0.313602	0.472	0.367	2.05e-05	1	RGS5
GADD45B	2.92e-09	0.321661	0.525	0.449	4.53e-05	1	GADD45B
ADM	6.16e-09	0.430858	0.399	0.314	9.54e-05	1	ADM
NDRG1	2.66e-08	0.313465	0.426	0.345	0.00041263	1	NDRG1
CIRBP	1.42e-07	0.307889	0.424	0.367	0.00220236	1	CIRBP
PMEPA1	3.37e-06	0.302068	0.442	0.419	0.052127	1	PMEPA1
SLC3A2	0.000177033	0.260752	0.298	0.249	1	1	SLC3A2
ZFP36	0.00148519	0.266031	0.37	0.363	1	1	ZFP36
ADH1B	2.19e-169	1.23391	0.901	0.155	3.39e-165	2	ADH1B
MGP	1.03e-132	1.61454	1	0.887	1.6e-128	2	MGP
AQP1	3.37e-130	1.60015	0.996	0.512	5.22e-126	2	AQP1
MT1X	3.44e-109	1.1827	1	0.609	5.33e-105	2	MT1X
INMT	6.45e-106	0.637454	0.572	0.069	9.99e-102	2	INMT
MT1E	9.38e-103	1.02881	1	0.783	1.45e-98	2	MT1E
CFH	5.51e-102	0.997273	0.716	0.156	8.54e-98	2	CFH
IGFBP7	9.47e-94	0.978667	1	0.944	1.47e-89	2	IGFBP7
C1QTNF1	2.23e-88	0.912577	0.885	0.341	3.45e-84	2	C1QTNF1
CLU	2.06e-86	1.10509	1	0.697	3.18e-82	2	CLU
MT1M	1.69e-85	0.8692	0.864	0.321	2.61e-81	2	MT1M
MT2A	1.69e-81	0.624223	1	0.999	2.61e-77	2	MT2A
NRGN	1.8e-81	0.605264	0.564	0.098	2.79e-77	2	NRGN
ADIRF	1.89e-79	1.02915	1	0.712	2.92e-75	2	ADIRF
SYNPO	1.95e-79	0.837523	0.893	0.373	3.02e-75	2	SYNPO
BGN1	3.03e-73	0.711582	1	0.872	4.69e-69	2	BGN
IFITM3	2.09e-65	0.544241	0.996	0.982	3.24e-61	2	IFITM3
AEBP1	7.68e-64	0.708081	1	0.806	1.19e-59	2	AEBP1
ENG	8.5e-63	0.710633	0.914	0.583	1.32e-58	2	ENG
CTSD	1.41e-62	0.624547	0.996	0.826	2.19e-58	2	CTSD
MT1F	4.55e-60	0.389796	0.469	0.085	7.05e-56	2	MT1F
C11orf961	8.09e-59	0.676329	0.984	0.732	1.25e-54	2	C11orf96
THBS2	2.27e-58	0.748769	0.984	0.737	3.52e-54	2	THBS2
TGM2	4.6e-58	0.733702	0.922	0.612	7.13e-54	2	TGM2
C1QB	9.11e-58	0.922445	0.634	0.209	1.41e-53	2	C1QB
PTGIS	2.69e-55	0.706881	0.881	0.466	4.16e-51	2	PTGIS
FMO2	1.19e-54	0.383837	0.473	0.096	1.85e-50	2	FMO2
MFGE81	7.65e-54	0.688065	0.905	0.499	1.19e-49	2	MFGE8
FRZB	3.45e-53	0.54175	0.663	0.201	5.34e-49	2	FRZB
IGFBP2	6.94e-53	0.501654	0.65	0.206	1.07e-48	2	IGFBP2
PLN	1.29e-52	0.472528	0.547	0.139	2e-48	2	PLN
COL14A1	2.58e-52	0.490593	0.708	0.223	3.99e-48	2	COL14A1
RGS51	1.31e-51	0.574501	0.807	0.325	2.03e-47	2	RGS5
ITGA8	7.61e-51	0.511439	0.556	0.152	1.18e-46	2	ITGA8
DKK3	1.05e-50	0.531124	0.753	0.275	1.63e-46	2	DKK3
DEPP11	1.11e-50	0.695544	0.992	0.692	1.71e-46	2	DEPP1
C1R	1.68e-47	0.594913	0.901	0.563	2.6e-43	2	C1R
FCGBP	4.72e-46	0.331576	0.267	0.032	7.32e-42	2	FCGBP
STEAP4	1.04e-45	0.405388	0.362	0.067	1.61e-41	2	STEAP4
F13A1	1.94e-45	0.486496	0.321	0.053	3e-41	2	F13A1
C1QA	2.22e-44	0.838097	0.597	0.234	3.44e-40	2	C1QA
MYH111	4.92e-44	0.497584	0.749	0.288	7.62e-40	2	MYH11
ITM2B	4.56e-41	0.461031	0.947	0.787	7.07e-37	2	ITM2B
HLA-DRB1	3.6e-39	0.569493	0.506	0.169	5.58e-35	2	HLA-DRB1
LTBP2	3.86e-37	0.496105	0.749	0.362	5.98e-33	2	LTBP2
GSN	4.37e-37	0.518319	0.893	0.69	6.77e-33	2	GSN
CP	4.51e-37	0.505848	0.844	0.419	6.99e-33	2	CP
CD74	6.53e-37	0.885482	0.638	0.32	1.01e-32	2	CD74
FN1	6.71e-37	0.423183	1	0.925	1.04e-32	2	FN1
SERPINA3	8.1e-37	0.516645	0.774	0.381	1.26e-32	2	SERPINA3
OGN	3.46e-36	0.315962	0.444	0.121	5.36e-32	2	OGN
TAGLN1	6.17e-36	0.466113	0.971	0.82	9.56e-32	2	TAGLN
SULF1	6.02e-35	0.443477	0.65	0.279	9.32e-31	2	SULF1
MFAP4	9.44e-35	0.390828	0.576	0.21	1.46e-30	2	MFAP4
COL8A1	3.3e-33	0.369997	0.457	0.144	5.11e-29	2	COL8A1
CEBPD	5.01e-33	0.481476	0.872	0.553	7.76e-29	2	CEBPD
PDLIM3	6.06e-33	0.396594	0.539	0.19	9.38e-29	2	PDLIM3
FBLIM1	1.28e-32	0.394188	0.642	0.267	1.98e-28	2	FBLIM1
TSC22D1	1.49e-32	0.439448	0.654	0.291	2.3e-28	2	TSC22D1
HLA-DPA1	2.53e-32	0.466356	0.465	0.161	3.92e-28	2	HLA-DPA1
A2M	2.24e-31	0.489338	0.856	0.609	3.47e-27	2	A2M
ADSSL1	3.03e-31	0.292803	0.444	0.136	4.69e-27	2	ADSSL1
IFITM2	6.56e-31	0.413762	0.971	0.893	1.02e-26	2	IFITM2
LTBP4	1.71e-30	0.351986	0.523	0.187	2.65e-26	2	LTBP4
C1QC	1.93e-30	0.402486	0.346	0.094	2.99e-26	2	C1QC
EFEMP1	3.05e-30	0.445679	0.901	0.69	4.72e-26	2	EFEMP1
HLA-DPB1	3.1e-30	0.414523	0.42	0.139	4.8e-26	2	HLA-DPB1
GAS6	2.47e-29	0.39232	0.519	0.199	3.83e-25	2	GAS6
SERPING1	7.83e-29	0.430229	0.745	0.409	1.21e-24	2	SERPING1
AKR1C3	1e-28	0.266512	0.37	0.105	1.55e-24	2	AKR1C3
FGL2	1.12e-28	0.308442	0.461	0.156	1.73e-24	2	FGL2
S100A6	7.25e-28	0.31925	0.992	0.962	1.12e-23	2	S100A6
MT1G	2.78e-27	0.360246	0.473	0.169	4.31e-23	2	MT1G
CST3	3.17e-27	0.41988	0.897	0.763	4.91e-23	2	CST3
RPS27	3.55e-27	0.256229	1	1	5.5e-23	2	RPS27
SELENOP	6.25e-26	0.480592	0.37	0.126	9.67e-22	2	SELENOP
IGFBP5	1.35e-25	0.403874	0.897	0.663	2.09e-21	2	IGFBP5
MYL91	2e-25	0.374992	0.93	0.73	3.09e-21	2	MYL9
SOD3	2.39e-25	0.320251	0.605	0.273	3.69e-21	2	SOD3
C1S	1.24e-24	0.359587	0.733	0.398	1.92e-20	2	C1S
LUM	4.58e-24	0.505212	0.506	0.233	7.09e-20	2	LUM
PTP4A3	1.05e-23	0.342431	0.416	0.156	1.63e-19	2	PTP4A3
ANTXR1	1.44e-23	0.276937	0.457	0.173	2.23e-19	2	ANTXR1
LRP1	2.93e-23	0.420717	0.72	0.467	4.54e-19	2	LRP1
HLA-DRA	1.31e-22	0.626288	0.593	0.336	2.04e-18	2	HLA-DRA
FAM20C	2.41e-22	0.292524	0.556	0.246	3.73e-18	2	FAM20C
LAMB2	3.12e-22	0.323489	0.597	0.289	4.83e-18	2	LAMB2
PRELP	5.05e-22	0.355787	0.65	0.331	7.82e-18	2	PRELP
ETS2	6.92e-22	0.334357	0.671	0.355	1.07e-17	2	ETS2
TIMP2	2.72e-21	0.349759	0.807	0.555	4.22e-17	2	TIMP2
FUNDC2	8.82e-21	0.311295	0.457	0.2	1.37e-16	2	FUNDC2
FTL	2.68e-20	0.328684	1	0.999	4.14e-16	2	FTL
GPX3	3.32e-20	0.341978	0.716	0.422	5.14e-16	2	GPX3
CXCL12	4.76e-20	0.614478	0.761	0.555	7.37e-16	2	CXCL12
UBC1	1.25e-19	0.281873	0.992	0.918	1.93e-15	2	UBC
DDIT4	1.43e-19	0.334027	0.753	0.482	2.22e-15	2	DDIT4
PLTP	1.82e-19	0.537083	0.42	0.187	2.82e-15	2	PLTP
EMP2	3.66e-19	0.279197	0.498	0.231	5.67e-15	2	EMP2
MYH10	8.17e-19	0.255726	0.395	0.158	1.27e-14	2	MYH10
GADD45B1	8.9e-19	0.324419	0.724	0.425	1.38e-14	2	GADD45B
RNASE1	1.3e-18	0.514183	0.576	0.32	2.02e-14	2	RNASE1
EIF4A2	1.57e-18	0.262596	0.626	0.326	2.44e-14	2	EIF4A2
SPARCL1	2.67e-18	0.389851	0.885	0.733	4.13e-14	2	SPARCL1
CCNI1	4.58e-18	0.310522	0.811	0.563	7.09e-14	2	CCNI
VCAN	7.23e-18	0.321463	0.942	0.832	1.12e-13	2	VCAN
CD14	7.35e-18	0.369712	0.49	0.245	1.14e-13	2	CD14
ACTN1	1e-17	0.299489	0.86	0.656	1.55e-13	2	ACTN1
NBL1	5.86e-17	0.286977	0.605	0.337	9.08e-13	2	NBL1
TLE5	1.32e-16	0.273835	0.63	0.36	2.05e-12	2	TLE5
TMSB4X	1.9e-16	0.268915	1	0.997	2.94e-12	2	TMSB4X
NOTCH3	1.94e-16	0.313608	0.617	0.358	3.01e-12	2	NOTCH3
PPP1CB	6.11e-16	0.300549	0.675	0.413	9.46e-12	2	PPP1CB
NUPR1	8.44e-16	0.252485	0.568	0.299	1.31e-11	2	NUPR1
HTRA1	2.25e-15	0.263064	0.531	0.283	3.48e-11	2	HTRA1
STAB1	6.01e-15	0.289002	0.502	0.271	9.31e-11	2	STAB1
CDKN1A	6.91e-15	0.273451	0.609	0.356	1.07e-10	2	CDKN1A
TNS1	7.22e-15	0.250184	0.638	0.357	1.12e-10	2	TNS1
GGT5	1.24e-14	0.264905	0.428	0.213	1.92e-10	2	GGT5
S100A4	1.43e-13	0.259834	0.831	0.653	2.21e-09	2	S100A4
PGF	1.81e-13	0.287382	0.63	0.396	2.81e-09	2	PGF
TGFBR2	4.36e-11	0.262855	0.506	0.309	6.76e-07	2	TGFBR2
CP1	3.64e-92	1.10977	0.975	0.413	5.64e-88	3	CP
DEPP12	1.88e-89	1.18917	1	0.698	2.92e-85	3	DEPP1
ADIRF1	4.51e-67	0.925363	0.995	0.72	6.99e-63	3	ADIRF
IGFBP51	4.34e-66	0.962157	0.975	0.659	6.72e-62	3	IGFBP5
THBS21	1.09e-65	0.840759	0.995	0.741	1.69e-61	3	THBS2
AEBP11	1.03e-63	0.797237	1	0.81	1.6e-59	3	AEBP1
MT1X1	5.02e-57	0.780671	0.975	0.621	7.77e-53	3	MT1X
IGFBP71	5.99e-54	0.640292	1	0.945	9.27e-50	3	IGFBP7
CLU1	1.08e-52	0.770476	0.985	0.706	1.68e-48	3	CLU
ZNF395	7.16e-49	0.499241	0.578	0.152	1.11e-44	3	ZNF395
EGLN3	7.3e-48	0.459717	0.485	0.106	1.13e-43	3	EGLN3
MT1E1	1.03e-46	0.657934	0.99	0.789	1.6e-42	3	MT1E
C11orf962	2.73e-45	0.681572	0.985	0.738	4.23e-41	3	C11orf96
GADD45B2	4.91e-44	0.628324	0.858	0.416	7.61e-40	3	GADD45B
BGN2	1.39e-43	0.547343	1	0.875	2.16e-39	3	BGN
SERPINA31	1.78e-41	0.645253	0.809	0.386	2.75e-37	3	SERPINA3
GAPDH	1.36e-40	0.378835	1	0.999	2.11e-36	3	GAPDH
MFGE82	8.99e-38	0.583234	0.892	0.51	1.39e-33	3	MFGE8
PTGIS1	8.61e-37	0.588783	0.843	0.48	1.33e-32	3	PTGIS
SLC39A14	2.71e-33	0.549718	0.838	0.535	4.2e-29	3	SLC39A14
VEGFA1	9.79e-33	0.58445	0.843	0.567	1.52e-28	3	VEGFA
PGK1	1.74e-31	0.491078	0.931	0.874	2.7e-27	3	PGK1
CCDC3	2.33e-31	0.482539	0.578	0.223	3.61e-27	3	CCDC3
FTH1	9.78e-31	0.289781	1	1	1.52e-26	3	FTH1
C1R1	3.56e-28	0.488456	0.833	0.579	5.52e-24	3	C1R
ETS21	4.43e-28	0.490928	0.706	0.358	6.86e-24	3	ETS2
COL14A11	3.63e-27	0.442593	0.593	0.248	5.63e-23	3	COL14A1
PRELP1	5.79e-27	0.484216	0.676	0.335	8.97e-23	3	PRELP
AOC3	1.25e-26	0.380697	0.51	0.192	1.94e-22	3	AOC3
LTBP1	1.52e-26	0.501518	0.828	0.566	2.36e-22	3	LTBP1
UBC2	2.98e-26	0.364567	1	0.919	4.62e-22	3	UBC
IFITM31	4.27e-26	0.341998	1	0.981	6.62e-22	3	IFITM3
TPM21	7.41e-25	0.405562	0.956	0.771	1.15e-20	3	TPM2
ERRFI1	9.47e-25	0.477419	0.647	0.346	1.47e-20	3	ERRFI1
SLC2A1	4.26e-24	0.347327	0.51	0.201	6.6e-20	3	SLC2A1
NDRG11	4.38e-24	0.493962	0.623	0.33	6.79e-20	3	NDRG1
CLMP	5.3e-24	0.384081	0.554	0.243	8.2e-20	3	CLMP
RBPMS	2.14e-23	0.432854	0.647	0.324	3.31e-19	3	RBPMS
CIRBP1	5.22e-23	0.41811	0.667	0.343	8.09e-19	3	CIRBP
CEBPD1	1.16e-22	0.447153	0.789	0.57	1.8e-18	3	CEBPD
RHOB	1.96e-22	0.460847	0.755	0.506	3.04e-18	3	RHOB
SOD31	6.94e-22	0.419896	0.588	0.283	1.08e-17	3	SOD3
CCN5	1.08e-21	0.393948	0.431	0.167	1.67e-17	3	CCN5
MALAT11	2.7e-21	0.349356	1	0.934	4.18e-17	3	MALAT1
HILPDA	4.69e-21	0.299802	0.377	0.129	7.26e-17	3	HILPDA
SPARCL11	6.51e-21	0.430826	0.877	0.737	1.01e-16	3	SPARCL1
C1S1	2.3e-20	0.452424	0.691	0.41	3.56e-16	3	C1S
FMOD	2.92e-20	0.337096	0.588	0.281	4.52e-16	3	FMOD
GLRX	3.25e-20	0.419126	0.49	0.229	5.03e-16	3	GLRX
SERPING11	2.33e-19	0.372278	0.701	0.422	3.62e-15	3	SERPING1
CPE	4.66e-19	0.380027	0.598	0.306	7.22e-15	3	CPE
MYL92	9.65e-19	0.287274	0.917	0.736	1.49e-14	3	MYL9
TXNIP	1.11e-17	0.392706	0.75	0.533	1.72e-13	3	TXNIP
SORBS1	1.7e-17	0.260918	0.412	0.163	2.63e-13	3	SORBS1
SOD2	5.43e-17	0.318794	0.936	0.785	8.42e-13	3	SOD2
MYH112	7.49e-17	0.261626	0.632	0.313	1.16e-12	3	MYH11
YBX3	1.95e-16	0.410864	0.735	0.564	3.02e-12	3	YBX3
DKK31	2.58e-16	0.336368	0.583	0.307	3.99e-12	3	DKK3
ADM1	1.18e-15	0.292006	0.578	0.301	1.83e-11	3	ADM
FIBIN	2.46e-15	0.276909	0.358	0.144	3.81e-11	3	FIBIN
CCNI2	2.97e-15	0.359295	0.77	0.573	4.61e-11	3	CCNI
TNS11	1.61e-14	0.332303	0.608	0.367	2.5e-10	3	TNS1
TM4SF1	3.7e-14	0.372473	0.745	0.639	5.73e-10	3	TM4SF1
TSC22D11	7.84e-14	0.291311	0.564	0.311	1.21e-09	3	TSC22D1
DPYSL2	3.82e-13	0.292243	0.564	0.333	5.92e-09	3	DPYSL2
DDIT41	4.41e-13	0.322534	0.701	0.494	6.83e-09	3	DDIT4
ZFP36L1	5.14e-13	0.358395	0.696	0.505	7.96e-09	3	ZFP36L1
RGS52	2.29e-12	0.290191	0.613	0.36	3.54e-08	3	RGS5
MFAP41	8.32e-12	0.286444	0.446	0.234	1.29e-07	3	MFAP4
WSB1	9.37e-12	0.269047	0.417	0.215	1.45e-07	3	WSB1
FAM20C1	1.09e-11	0.321529	0.466	0.264	1.69e-07	3	FAM20C
A2M1	1.84e-11	0.332436	0.765	0.626	2.85e-07	3	A2M
MT1M1	4.03e-11	0.270279	0.593	0.367	6.24e-07	3	MT1M
ELL2	9.35e-11	0.30899	0.574	0.388	1.45e-06	3	ELL2
EFEMP11	2.05e-10	0.266764	0.824	0.704	3.18e-06	3	EFEMP1
PNRC1	3.07e-10	0.275838	0.534	0.341	4.76e-06	3	PNRC1
MTHFD2	5.81e-10	0.295134	0.529	0.347	9e-06	3	MTHFD2
GAS5	4.59e-09	0.256666	0.559	0.383	7.11e-05	3	GAS5
ZFP361	5.17e-09	0.265544	0.529	0.344	8.01e-05	3	ZFP36
CLIC4	1.23e-08	0.251353	0.77	0.7	0.000189775	3	CLIC4
ACTN11	2.43e-08	0.273704	0.735	0.676	0.000377142	3	ACTN1
ID2	4.84e-08	0.257372	0.407	0.245	0.000749226	3	ID2
EHD2	5.42e-08	0.286071	0.588	0.44	0.00083981	3	EHD2
CDKN1A1	1.17e-07	0.287971	0.515	0.373	0.00180633	3	CDKN1A
GJA1	1.29e-07	0.279288	0.637	0.483	0.00199827	3	GJA1
CTSB	9.5e-52	0.856239	1	0.924	1.47e-47	4	CTSB
CD163	2.86e-48	0.895414	0.803	0.375	4.43e-44	4	CD163
NEAT1	3.52e-41	0.689542	0.989	0.821	5.45e-37	4	NEAT1
MALAT12	2.16e-38	0.669858	1	0.935	3.35e-34	4	MALAT1
LYZ	5.75e-37	0.82487	0.68	0.3	8.91e-33	4	LYZ
SPP1	1.16e-35	0.663191	0.994	0.887	1.8e-31	4	SPP1
IFI30	4.13e-29	0.692523	0.567	0.24	6.4e-25	4	IFI30
VSIG4	1.38e-26	0.456815	0.534	0.209	2.13e-22	4	VSIG4
CTSS	1.95e-26	0.466383	0.438	0.147	3.02e-22	4	CTSS
PSAP	5.51e-26	0.560218	0.978	0.89	8.54e-22	4	PSAP
LAPTM5	2.74e-25	0.597023	0.725	0.447	4.25e-21	4	LAPTM5
FYB1	3.66e-24	0.382372	0.376	0.114	5.67e-20	4	FYB1
MT-ND21	9.76e-23	0.354363	1	0.993	1.51e-18	4	MT-ND2
CYBB	1.14e-22	0.37624	0.331	0.096	1.77e-18	4	CYBB
MT-ATP6	4.92e-22	0.273892	1	1	7.62e-18	4	MT-ATP6
S100A9	5.2e-22	0.490755	0.685	0.392	8.06e-18	4	S100A9
VCAN1	2.29e-20	0.445816	0.972	0.833	3.55e-16	4	VCAN
MT-ND1	4.09e-20	0.340281	1	0.996	6.33e-16	4	MT-ND1
HLA-B	1.62e-19	0.34969	1	0.945	2.51e-15	4	HLA-B
MARCO	6.56e-19	0.423284	0.404	0.16	1.02e-14	4	MARCO
GLUL	3.51e-18	0.570919	0.663	0.435	5.44e-14	4	GLUL
S100A8	8.21e-18	0.429627	0.506	0.238	1.27e-13	4	S100A8
LCP1	6.49e-17	0.318945	0.41	0.17	1.01e-12	4	LCP1
CD68	7.73e-17	0.383211	0.494	0.234	1.2e-12	4	CD68
RNASE11	8.99e-17	0.431772	0.584	0.329	1.39e-12	4	RNASE1
SLC11A1	1.09e-16	0.340797	0.36	0.138	1.69e-12	4	SLC11A1
SRGN	1.22e-16	0.532729	0.719	0.524	1.9e-12	4	SRGN
MT-CO21	8.69e-16	0.272288	1	1	1.35e-11	4	MT-CO2
LAIR1	1.35e-15	0.298757	0.303	0.107	2.08e-11	4	LAIR1
FTL1	1.67e-15	0.299625	1	0.999	2.59e-11	4	FTL
MAFB	1.93e-15	0.355902	0.41	0.179	2.99e-11	4	MAFB
CSF3R	2.24e-15	0.336072	0.421	0.188	3.48e-11	4	CSF3R
SAMHD1	5.91e-15	0.320329	0.388	0.165	9.16e-11	4	SAMHD1
FCGR3A	3.59e-14	0.408982	0.483	0.26	5.57e-10	4	FCGR3A
SERPINA1	1.34e-13	0.362751	0.511	0.281	2.07e-09	4	SERPINA1
FN11	1.66e-13	0.269194	1	0.928	2.57e-09	4	FN1
CD141	2.07e-13	0.375854	0.478	0.256	3.2e-09	4	CD14
RNF149	2.69e-13	0.294394	0.376	0.168	4.16e-09	4	RNF149
GRN	5.72e-13	0.417339	0.567	0.36	8.86e-09	4	GRN
STAB11	1.44e-12	0.379741	0.494	0.281	2.23e-08	4	STAB1
ZEB2	2.27e-12	0.31054	0.421	0.215	3.51e-08	4	ZEB2
CTSD1	3.39e-12	0.363503	0.949	0.838	5.26e-08	4	CTSD
TYROBP	8.04e-12	0.338191	0.472	0.263	1.25e-07	4	TYROBP
SLC25A37	1.36e-11	0.352799	0.438	0.231	2.11e-07	4	SLC25A37
MSR1	2.07e-11	0.302108	0.309	0.135	3.21e-07	4	MSR1
ALOX5AP	2.31e-11	0.373111	0.472	0.272	3.57e-07	4	ALOX5AP
FCER1G	3.82e-11	0.340673	0.472	0.276	5.92e-07	4	FCER1G
FOS	3.12e-10	0.316888	0.494	0.304	4.84e-06	4	FOS
CTSZ	6.42e-10	0.351026	0.449	0.27	9.95e-06	4	CTSZ
SLCO2B1	9.78e-10	0.260549	0.292	0.133	1.52e-05	4	SLCO2B1
MT-CO1	1.84e-09	0.251726	1	1	2.85e-05	4	MT-CO1
ITGB2	6.77e-09	0.276178	0.36	0.196	0.000104802	4	ITGB2
LGMN	1.29e-08	0.340303	0.399	0.245	0.000199414	4	LGMN
FKBP5	1.52e-08	0.260925	0.416	0.245	0.000235139	4	FKBP5
APOE	2.31e-08	0.302265	0.376	0.209	0.000358526	4	APOE
CTSL	4.03e-08	0.336476	0.596	0.482	0.000624679	4	CTSL
SAT1	1.06e-07	0.273912	0.764	0.69	0.0016379	4	SAT1
TGFBI	1.39e-07	0.254164	0.831	0.688	0.00214827	4	TGFBI
COTL1	1.85e-07	0.309315	0.483	0.335	0.00286189	4	COTL1
CYBA	3.41e-06	0.253753	0.562	0.455	0.0528059	4	CYBA
IGFBP3	6.61e-72	1.28778	0.994	0.865	1.02e-67	5	IGFBP3
POSTN	3.58e-49	0.781452	0.731	0.241	5.55e-45	5	POSTN
S100A41	1.02e-41	0.701555	0.942	0.649	1.58e-37	5	S100A4
HGF	2.21e-34	0.402247	0.526	0.153	3.42e-30	5	HGF
PCOLCE2	5.93e-34	0.376993	0.515	0.146	9.18e-30	5	PCOLCE2
CD59	1.41e-30	0.453137	0.982	0.938	2.18e-26	5	CD59
VIM	2.28e-27	0.345753	1	1	3.54e-23	5	VIM
SPP11	7.41e-27	0.768518	0.977	0.889	1.15e-22	5	SPP1
ANGPTL4	2.83e-25	0.534706	0.895	0.603	4.38e-21	5	ANGPTL4
NREP	3.93e-25	0.295713	0.439	0.135	6.09e-21	5	NREP
ITGAV	7.76e-25	0.434057	0.737	0.375	1.2e-20	5	ITGAV
ALOX5AP1	1.35e-24	0.451375	0.626	0.257	2.09e-20	5	ALOX5AP
LTBP11	5.74e-24	0.551319	0.906	0.563	8.89e-20	5	LTBP1
CCN3	9.12e-24	0.25136	0.386	0.109	1.41e-19	5	CCN3
ACTB	1.75e-23	0.263223	1	1	2.71e-19	5	ACTB
TGM21	7.63e-23	0.417919	0.906	0.626	1.18e-18	5	TGM2
FN12	3.6e-22	0.517625	1	0.928	5.58e-18	5	FN1
PRSS23	2.65e-21	0.460147	0.754	0.453	4.11e-17	5	PRSS23
ITGA2	2.88e-20	0.254374	0.351	0.106	4.46e-16	5	ITGA2
TGFBI1	3.15e-20	0.436178	0.895	0.683	4.88e-16	5	TGFBI
IL6	3.67e-20	0.470031	0.69	0.361	5.68e-16	5	IL6
THBD	9.83e-19	0.419427	0.684	0.358	1.52e-14	5	THBD
SERPINA11	4.19e-18	0.299013	0.596	0.274	6.5e-14	5	SERPINA1
LGALS1	5.84e-18	0.275689	1	0.998	9.05e-14	5	LGALS1
ITGB5	6.27e-18	0.289843	0.626	0.296	9.71e-14	5	ITGB5
S100A61	3.77e-17	0.324357	0.994	0.963	5.84e-13	5	S100A6
AKR1C1	7.16e-16	0.270014	0.509	0.223	1.11e-11	5	AKR1C1
ATP6V0B	1.37e-15	0.291548	0.678	0.37	2.12e-11	5	ATP6V0B
CSPG4	1.77e-15	0.25516	0.439	0.183	2.75e-11	5	CSPG4
TNC	7.72e-15	0.360978	0.632	0.334	1.2e-10	5	TNC
ENO1	1.04e-14	0.258639	0.988	0.978	1.61e-10	5	ENO1
CD44	1.72e-14	0.326003	0.86	0.624	2.66e-10	5	CD44
FBN1	2.7e-14	0.357112	0.766	0.48	4.18e-10	5	FBN1
ANXA1	3.47e-14	0.307177	0.854	0.632	5.37e-10	5	ANXA1
VCAN2	6.33e-14	0.30168	0.947	0.836	9.8e-10	5	VCAN
EMP3	8.54e-14	0.299116	0.76	0.493	1.32e-09	5	EMP3
SH3BGRL3	8.62e-14	0.260304	0.924	0.874	1.33e-09	5	SH3BGRL3
S100A10	9.12e-14	0.266209	0.936	0.75	1.41e-09	5	S100A10
LAPTM51	1.18e-13	0.303645	0.737	0.447	1.83e-09	5	LAPTM5
CD151	1.93e-13	0.313023	0.83	0.588	2.99e-09	5	CD151
TYMP	1.28e-12	0.266074	0.702	0.425	1.98e-08	5	TYMP
MEDAG	2.14e-12	0.252715	0.661	0.39	3.31e-08	5	MEDAG
ITGA5	3.43e-12	0.255315	0.901	0.734	5.32e-08	5	ITGA5
ITGB1	3.8e-12	0.266689	0.942	0.866	5.89e-08	5	ITGB1
EMILIN1	4.3e-12	0.250968	0.801	0.525	6.65e-08	5	EMILIN1
COL1A2	8.29e-12	0.271273	0.982	0.944	1.28e-07	5	COL1A2
COL6A2	5.92e-09	0.253012	0.942	0.91	9.17e-05	5	COL6A2
EFEMP12	2.82e-08	0.342492	0.813	0.707	0.000436816	5	EFEMP1
SERPINE1	1.18e-06	0.320053	0.947	0.912	0.0182101	5	SERPINE1
PRG4	1.59e-63	1.16397	0.879	0.282	2.46e-59	6	PRG4
PTGS1	9.76e-62	0.54209	0.621	0.115	1.51e-57	6	PTGS1
DCN	1.06e-55	0.782283	0.871	0.294	1.65e-51	6	DCN
SERPINB2	3.76e-49	0.466252	0.421	0.061	5.82e-45	6	SERPINB2
PDPN	5.81e-49	0.530618	0.593	0.131	8.99e-45	6	PDPN
COL1A21	1.18e-48	0.761569	1	0.943	1.83e-44	6	COL1A2
CFD	4.07e-47	0.716283	0.807	0.294	6.3e-43	6	CFD
COL1A11	4.4e-45	0.813318	0.993	0.903	6.81e-41	6	COL1A1
INHBA1	9.34e-41	0.830892	0.871	0.398	1.45e-36	6	INHBA
TIMP1	4.27e-40	0.611799	1	1	6.61e-36	6	TIMP1
HAS1	5.84e-38	0.330621	0.364	0.058	9.04e-34	6	HAS1
IL61	1.43e-37	0.782392	0.829	0.355	2.22e-33	6	IL6
RDH10	1.66e-37	0.320316	0.436	0.084	2.57e-33	6	RDH10
SERPINE11	7.13e-37	0.740427	0.993	0.909	1.1e-32	6	SERPINE1
LIF	8.41e-37	0.461539	0.5	0.119	1.3e-32	6	LIF
GFPT2	6.33e-36	0.390596	0.607	0.168	9.8e-32	6	GFPT2
KREMEN1	6.62e-36	0.330507	0.379	0.067	1.03e-31	6	KREMEN1
PTGES	7.22e-36	0.336025	0.414	0.08	1.12e-31	6	PTGES
IL33	9.7e-35	0.609198	0.714	0.268	1.5e-30	6	IL33
HTRA3	1.01e-33	0.565616	0.664	0.228	1.57e-29	6	HTRA3
FGF7	9.49e-33	0.367532	0.536	0.141	1.47e-28	6	FGF7
COL3A1	1.92e-32	0.694231	0.979	0.948	2.98e-28	6	COL3A1
SERPINE2	3.54e-32	0.544968	0.707	0.267	5.49e-28	6	SERPINE2
APOD	5.68e-32	0.545615	0.607	0.188	8.8e-28	6	APOD
IER3	2.11e-31	0.526304	0.714	0.282	3.26e-27	6	IER3
CKAP4	1.97e-30	0.486752	0.821	0.388	3.06e-26	6	CKAP4
SEMA3C	3.26e-30	0.295924	0.4	0.087	5.05e-26	6	SEMA3C
FBLN1	4.4e-30	0.504968	0.664	0.24	6.82e-26	6	FBLN1
IL11	1.08e-29	0.549643	0.486	0.138	1.67e-25	6	IL11
TFPI2	8.3e-29	0.667533	0.679	0.268	1.29e-24	6	TFPI2
MFAP5	1.05e-28	0.290146	0.357	0.073	1.63e-24	6	MFAP5
C3	1.72e-28	0.405985	0.593	0.197	2.66e-24	6	C3
COL5A2	4.03e-26	0.486842	0.807	0.396	6.24e-22	6	COL5A2
ANPEP	7.22e-26	0.355867	0.564	0.188	1.12e-21	6	ANPEP
THBS11	7.95e-25	0.693733	0.821	0.483	1.23e-20	6	THBS1
MT-CO22	8.29e-24	0.329716	1	1	1.28e-19	6	MT-CO2
CTSC	3.31e-23	0.501196	0.914	0.587	5.12e-19	6	CTSC
CCDC80	3.81e-23	0.489142	0.757	0.376	5.91e-19	6	CCDC80
EIF5A1	6.05e-23	0.429094	0.929	0.627	9.38e-19	6	EIF5A
SGK1	7.23e-23	0.33179	0.521	0.178	1.12e-18	6	SGK1
TMSB101	8.36e-23	0.299999	1	1	1.29e-18	6	TMSB10
TREM1	9.63e-23	0.275764	0.414	0.117	1.49e-18	6	TREM1
IGFBP41	9.9e-23	0.481789	0.971	0.873	1.53e-18	6	IGFBP4
ACTG1	1.75e-21	0.292262	1	0.999	2.71e-17	6	ACTG1
TNFRSF12A1	1.93e-21	0.381744	0.743	0.343	2.99e-17	6	TNFRSF12A
SPON1	2.47e-21	0.277798	0.464	0.148	3.83e-17	6	SPON1
ACTB1	4.08e-21	0.264355	1	1	6.32e-17	6	ACTB
FBLN2	5.74e-21	0.282702	0.45	0.143	8.89e-17	6	FBLN2
SLC20A1	5.76e-21	0.30123	0.557	0.206	8.93e-17	6	SLC20A1
CCN11	6.95e-21	0.501724	0.757	0.392	1.08e-16	6	CCN1
TUBA1B1	9.2e-21	0.346985	1	0.985	1.43e-16	6	TUBA1B
ACSL4	1.08e-20	0.288444	0.593	0.226	1.67e-16	6	ACSL4
SURF4	2.42e-20	0.365785	0.764	0.391	3.76e-16	6	SURF4
SERPINH1	3.68e-20	0.396136	0.957	0.765	5.69e-16	6	SERPINH1
MEDAG1	1e-19	0.403165	0.771	0.385	1.55e-15	6	MEDAG
CTHRC1	1.16e-19	0.297135	0.514	0.184	1.79e-15	6	CTHRC1
TUBA1C	1.55e-19	0.399711	0.893	0.616	2.41e-15	6	TUBA1C
BASP1	4.05e-19	0.304892	0.514	0.19	6.27e-15	6	BASP1
COL5A1	4.22e-19	0.387072	0.729	0.359	6.54e-15	6	COL5A1
RRM2	8.14e-19	0.307828	0.543	0.212	1.26e-14	6	RRM2
MT-ND11	3.57e-18	0.301134	1	0.997	5.53e-14	6	MT-ND1
TIMM13	9.38e-18	0.300597	0.65	0.298	1.45e-13	6	TIMM13
PLAU	1.45e-17	0.381717	0.6	0.266	2.24e-13	6	PLAU
NR4A1	2.49e-17	0.416537	0.564	0.255	3.86e-13	6	NR4A1
PRRX1	4.95e-17	0.281838	0.664	0.306	7.66e-13	6	PRRX1
RPS21	1.06e-16	0.29231	1	0.987	1.65e-12	6	RPS2
PTGS2	6.56e-16	0.257487	0.279	0.076	1.02e-11	6	PTGS2
MGST1	6.8e-16	0.256595	0.579	0.248	1.05e-11	6	MGST1
ID3	7.79e-16	0.361631	0.779	0.447	1.21e-11	6	ID3
PLA2G2A1	8.64e-16	0.357729	0.407	0.151	1.34e-11	6	PLA2G2A
CXCL3	1.92e-15	0.260596	0.336	0.108	2.97e-11	6	CXCL3
CXCL5	3.56e-15	0.268157	0.364	0.126	5.52e-11	6	CXCL5
TGFBI2	5.04e-15	0.400062	0.9	0.686	7.81e-11	6	TGFBI
HAS2	5.97e-15	0.259814	0.407	0.151	9.24e-11	6	HAS2
FSTL1	6.24e-15	0.360754	0.807	0.551	9.67e-11	6	FSTL1
CCL2	9.1e-15	0.347918	0.686	0.353	1.41e-10	6	CCL2
MMP2	1.33e-14	0.352644	0.679	0.362	2.06e-10	6	MMP2
NPM1	1.39e-14	0.355269	0.943	0.826	2.15e-10	6	NPM1
COL6A31	1.73e-14	0.41005	0.793	0.502	2.68e-10	6	COL6A3
RAN	1.85e-14	0.318997	0.9	0.644	2.87e-10	6	RAN
CRISPLD2	2.28e-14	0.291234	0.521	0.235	3.54e-10	6	CRISPLD2
SRM	5.94e-14	0.301494	0.65	0.337	9.2e-10	6	SRM
SDF2L1	9.57e-14	0.252929	0.564	0.264	1.48e-09	6	SDF2L1
C1QBP	1.38e-13	0.255582	0.55	0.257	2.14e-09	6	C1QBP
TMED9	1.47e-13	0.279097	0.643	0.331	2.28e-09	6	TMED9
EMP31	1.67e-13	0.303533	0.821	0.493	2.59e-09	6	EMP3
KPNA2	1.69e-13	0.275536	0.45	0.191	2.62e-09	6	KPNA2
TUBB4B	2.02e-13	0.292953	0.821	0.477	3.13e-09	6	TUBB4B
RPL22L11	2.25e-13	0.326608	0.686	0.365	3.48e-09	6	RPL22L1
KDELR2	2.35e-13	0.329562	0.864	0.617	3.63e-09	6	KDELR2
PTX3	2.65e-13	0.380593	0.507	0.227	4.1e-09	6	PTX3
NME1	7.94e-13	0.259011	0.671	0.362	1.23e-08	6	NME1
PGAM1	9.34e-13	0.313412	0.836	0.593	1.45e-08	6	PGAM1
LOX	2.03e-12	0.289176	0.593	0.305	3.15e-08	6	LOX
EIF4A1	3e-12	0.274787	0.979	0.909	4.65e-08	6	EIF4A1
CYCS	4.55e-12	0.259272	0.636	0.338	7.05e-08	6	CYCS
TUBB	5.22e-12	0.258302	0.979	0.94	8.08e-08	6	TUBB
ALOX5AP2	5.9e-12	0.330276	0.521	0.272	9.14e-08	6	ALOX5AP
UGDH	9.17e-12	0.256643	0.543	0.272	1.42e-07	6	UGDH
CXCL2	9.67e-12	0.256899	0.329	0.123	1.5e-07	6	CXCL2
HSPD11	1.76e-11	0.25529	0.729	0.428	2.72e-07	6	HSPD1
PRDX1	1.94e-11	0.28341	0.886	0.66	3.01e-07	6	PRDX1
ADAMTS41	2.37e-11	0.296505	0.721	0.417	3.67e-07	6	ADAMTS4
PPIB	4.7e-11	0.290656	0.9	0.736	7.27e-07	6	PPIB
HSP90AA11	5.18e-11	0.277871	0.979	0.953	8.02e-07	6	HSP90AA1
LDHB	5.56e-11	0.275197	0.807	0.529	8.61e-07	6	LDHB
SSR3	7.94e-11	0.275318	0.793	0.52	1.23e-06	6	SSR3
DUSP1	9.69e-11	0.318239	0.843	0.65	1.5e-06	6	DUSP1
HMGB1	1.05e-10	0.303885	0.807	0.57	1.63e-06	6	HMGB1
FOSB	1.31e-10	0.270733	0.464	0.229	2.02e-06	6	FOSB
HNRNPA1	1.36e-10	0.252473	0.957	0.814	2.11e-06	6	HNRNPA1
PLOD2	1.48e-10	0.256529	0.664	0.385	2.29e-06	6	PLOD2
CTSL1	1.81e-10	0.293353	0.729	0.474	2.8e-06	6	CTSL
HSPE11	2.87e-10	0.28184	0.729	0.468	4.44e-06	6	HSPE1
HNRNPC	4.72e-10	0.252301	0.85	0.599	7.32e-06	6	HNRNPC
HIF1A	5.75e-10	0.256867	0.857	0.588	8.91e-06	6	HIF1A
CALU	7.01e-10	0.271343	0.857	0.642	1.09e-05	6	CALU
MCL1	9.82e-10	0.259567	0.821	0.584	1.52e-05	6	MCL1
HNRNPA2B1	2.36e-09	0.258901	0.879	0.671	3.65e-05	6	HNRNPA2B1
NAMPT	2.85e-09	0.268978	0.843	0.688	4.41e-05	6	NAMPT
CSF3R1	5.04e-09	0.265129	0.4	0.194	7.81e-05	6	CSF3R
CEBPB	9.87e-09	0.253449	0.721	0.473	0.00015288	6	CEBPB
LEP	4.06e-111	0.788521	0.75	0.065	6.29e-107	7	LEP
SAA2	1.84e-91	0.949249	0.78	0.095	2.86e-87	7	SAA2
ALPL	9.98e-86	0.72565	0.72	0.085	1.55e-81	7	ALPL
SAA11	4.4e-80	1.87358	1	0.311	6.81e-76	7	SAA1
GPAM	3.14e-66	0.697568	0.66	0.094	4.86e-62	7	GPAM
RARRES1	1.08e-63	0.821134	0.7	0.116	1.67e-59	7	RARRES1
MGST11	2.12e-63	0.937862	0.91	0.236	3.28e-59	7	MGST1
FTH11	7.7e-58	1.00939	1	1	1.19e-53	7	FTH1
CYP1B1	1.71e-52	0.863624	0.72	0.155	2.64e-48	7	CYP1B1
CHI3L1	1.65e-50	0.504214	0.45	0.054	2.55e-46	7	CHI3L1
SCD	1.8e-46	0.842985	0.82	0.235	2.78e-42	7	SCD
COL3A11	6.06e-43	1.00407	1	0.948	9.38e-39	7	COL3A1
G0S2	8.76e-43	0.558284	0.66	0.147	1.36e-38	7	G0S2
LBP	1.85e-41	0.514943	0.36	0.041	2.86e-37	7	LBP
ALDH1A3	2.43e-39	0.574138	0.59	0.128	3.76e-35	7	ALDH1A3
RSPO3	3.34e-38	0.250919	0.28	0.025	5.17e-34	7	RSPO3
MT-ND31	9.12e-37	0.532824	1	1	1.41e-32	7	MT-ND3
RBP4	4.89e-36	0.346377	0.43	0.068	7.57e-32	7	RBP4
GPX31	5.23e-36	0.856366	0.92	0.434	8.1e-32	7	GPX3
PTX31	1.54e-34	0.755268	0.72	0.222	2.38e-30	7	PTX3
CCDC801	5.2e-29	0.69604	0.85	0.379	8.06e-25	7	CCDC80
SOD21	5.53e-28	0.696629	0.97	0.792	8.57e-24	7	SOD2
RPS29	1.66e-27	0.496805	1	0.995	2.57e-23	7	RPS29
COL15A1	2.7e-27	0.536255	0.63	0.2	4.18e-23	7	COL15A1
LINC00632	4.48e-26	0.301971	0.38	0.072	6.93e-22	7	LINC00632
RPL391	1.87e-24	0.420728	1	0.999	2.9e-20	7	RPL39
SERPINF1	2.71e-23	0.405619	0.51	0.144	4.2e-19	7	SERPINF1
CYTOR	4.5e-23	0.45291	0.69	0.261	6.97e-19	7	CYTOR
TMSB102	4.55e-23	0.360632	1	1	7.05e-19	7	TMSB10
INSIG1	9.93e-23	0.382101	0.49	0.135	1.54e-18	7	INSIG1
IGFBP42	3.47e-21	0.546797	1	0.874	5.38e-17	7	IGFBP4
CFD1	7.09e-21	0.52481	0.72	0.311	1.1e-16	7	CFD
MT-CO23	5.32e-20	0.343418	1	1	8.24e-16	7	MT-CO2
CD248	2.08e-19	0.321988	0.46	0.136	3.21e-15	7	CD248
CXCL121	2.39e-19	0.584049	0.87	0.566	3.7e-15	7	CXCL12
RPLP2	4.21e-19	0.335225	1	0.999	6.53e-15	7	RPLP2
MT-CO3	8.55e-19	0.280354	1	1	1.33e-14	7	MT-CO3
CCN12	1.57e-18	0.522286	0.8	0.398	2.44e-14	7	CCN1
MT-CYB	6.14e-18	0.334888	1	1	9.51e-14	7	MT-CYB
PLOD21	1.08e-17	0.452366	0.77	0.386	1.68e-13	7	PLOD2
MT-CO11	1.27e-17	0.277774	1	1	1.97e-13	7	MT-CO1
RPS12	2.78e-17	0.308594	1	0.999	4.3e-13	7	RPS12
GASK1B	3.58e-17	0.335975	0.5	0.166	5.55e-13	7	GASK1B
STEAP2	3.93e-17	0.279586	0.31	0.072	6.09e-13	7	STEAP2
RARRES2	8.48e-17	0.322062	0.42	0.126	1.31e-12	7	RARRES2
RPL37	1.44e-16	0.333992	1	0.996	2.23e-12	7	RPL37
RPS28	6.25e-16	0.346513	1	0.997	9.69e-12	7	RPS28
TXN	1.05e-15	0.401806	0.88	0.578	1.63e-11	7	TXN
COL5A21	3.17e-15	0.451193	0.75	0.409	4.9e-11	7	COL5A2
EGR11	4.12e-15	0.423878	0.67	0.313	6.38e-11	7	EGR1
OST4	4.14e-15	0.40867	0.91	0.582	6.41e-11	7	OST4
STEAP1	5.86e-15	0.328404	0.43	0.146	9.07e-11	7	STEAP1
NEK7	6.06e-15	0.254711	0.4	0.123	9.38e-11	7	NEK7
FOSB1	8.15e-15	0.379245	0.56	0.229	1.26e-10	7	FOSB
TNFRSF12A2	1.11e-14	0.363683	0.73	0.353	1.72e-10	7	TNFRSF12A
CTSC1	1.18e-14	0.45807	0.87	0.597	1.83e-10	7	CTSC
HBB1	2.72e-14	0.334612	0.79	0.394	4.21e-10	7	HBB
DBI	2.72e-14	0.368133	0.64	0.306	4.22e-10	7	DBI
COL1A12	3.49e-14	0.468327	0.98	0.906	5.4e-10	7	COL1A1
ADAMTS5	7.72e-14	0.282993	0.36	0.111	1.2e-09	7	ADAMTS5
RPL37A	2.33e-13	0.256586	1	0.999	3.6e-09	7	RPL37A
COL5A11	3.39e-13	0.387138	0.71	0.369	5.26e-09	7	COL5A1
RPS22	8.05e-13	0.285664	0.99	0.988	1.25e-08	7	RPS2
RPS181	1.07e-12	0.264372	1	0.996	1.65e-08	7	RPS18
MT-ND12	2.85e-12	0.265255	0.99	0.997	4.41e-08	7	MT-ND1
PLPP1	6.18e-12	0.252634	0.38	0.134	9.58e-08	7	PLPP1
TIMP11	6.85e-12	0.327847	1	1	1.06e-07	7	TIMP1
MT-ND4L	7.89e-12	0.350753	0.7	0.382	1.22e-07	7	MT-ND4L
EMP11	8.1e-12	0.322693	0.71	0.371	1.25e-07	7	EMP1
MT-ATP8	1.37e-11	0.289237	0.53	0.235	2.12e-07	7	MT-ATP8
POLR2L	1.49e-11	0.330089	0.83	0.565	2.31e-07	7	POLR2L
CCL21	1.66e-11	0.424324	0.66	0.362	2.57e-07	7	CCL2
RPL27	6.2e-11	0.275279	1	0.978	9.6e-07	7	RPL27
NDUFAF3	9.53e-11	0.255527	0.4	0.156	1.48e-06	7	NDUFAF3
FASN	1.28e-10	0.268566	0.42	0.173	1.99e-06	7	FASN
SEC61B	1.33e-10	0.326364	0.71	0.412	2.06e-06	7	SEC61B
SNAI2	1.49e-10	0.273719	0.43	0.18	2.3e-06	7	SNAI2
COL6A32	2.16e-10	0.350101	0.81	0.508	3.35e-06	7	COL6A3
POMP	2.34e-10	0.301798	0.83	0.524	3.63e-06	7	POMP
UAP1	2.88e-10	0.299317	0.5	0.234	4.47e-06	7	UAP1
PLAC9	3.01e-10	0.269789	0.53	0.25	4.66e-06	7	PLAC9
DDX21	3.13e-10	0.270392	0.6	0.298	4.84e-06	7	DDX21
RPL22L12	3.56e-10	0.318622	0.68	0.373	5.52e-06	7	RPL22L1
TSPO	3.9e-10	0.300188	0.79	0.495	6.04e-06	7	TSPO
PALM2-AKAP2	5.31e-10	0.27536	0.59	0.296	8.23e-06	7	PALM2-AKAP2
MYL12A	9.33e-10	0.323258	0.82	0.557	1.44e-05	7	MYL12A
NDUFA4L2	2.31e-09	0.297813	0.63	0.342	3.57e-05	7	NDUFA4L2
NNMT	2.52e-09	0.320431	0.96	0.875	3.91e-05	7	NNMT
HBA21	3.78e-09	0.37288	0.82	0.619	5.85e-05	7	HBA2
SERPINE12	6.6e-09	0.367209	0.94	0.914	0.000102224	7	SERPINE1
IL1R1	8.73e-09	0.261359	0.57	0.305	0.000135223	7	IL1R1
GNG5	2.1e-08	0.281688	0.63	0.372	0.000324739	7	GNG5
MT1G1	2.42e-08	0.384293	0.42	0.196	0.000375531	7	MT1G
KDELR21	2.7e-08	0.279898	0.82	0.625	0.000418661	7	KDELR2
PPIB1	3.25e-08	0.263324	0.92	0.739	0.00050371	7	PPIB
UQCR11	3.73e-08	0.272826	0.85	0.642	0.000577547	7	UQCR11
PSMA7	6.17e-08	0.259665	0.75	0.465	0.000955734	7	PSMA7
ANXA11	7.71e-08	0.355554	0.79	0.644	0.00119377	7	ANXA1
NDUFA4	1.03e-07	0.27883	0.81	0.583	0.00160278	7	NDUFA4
SAT11	1.44e-07	0.351083	0.81	0.69	0.0022242	7	SAT1
RPS26	1.61e-07	0.258818	0.92	0.904	0.00249232	7	RPS26
SEC61G	2.05e-07	0.273087	0.82	0.635	0.00317209	7	SEC61G
PPP1R14B	2.98e-07	0.253492	0.86	0.614	0.00461808	7	PPP1R14B
CAV1	4.78e-07	0.280562	0.62	0.384	0.00741121	7	CAV1
S100A101	3.47e-06	0.255346	0.89	0.76	0.0536939	7	S100A10
THBS12	6.68e-06	0.274216	0.69	0.498	0.103472	7	THBS1
DUSP11	7.08e-06	0.264507	0.77	0.658	0.109661	7	DUSP1
ATP5MD	1.01e-05	0.264372	0.72	0.543	0.156339	7	ATP5MD
ECSCR	4.03e-47	0.675523	0.844	0.167	6.25e-43	8	ECSCR
HYAL2	6.08e-40	0.730614	0.859	0.211	9.42e-36	8	HYAL2
PLVAP	3.31e-38	0.694122	0.891	0.235	5.12e-34	8	PLVAP
RAMP2	3.9e-36	0.496737	0.672	0.124	6.04e-32	8	RAMP2
PCAT19	8.16e-36	0.540834	0.75	0.156	1.26e-31	8	PCAT19
CDH5	5.02e-34	0.524857	0.75	0.165	7.77e-30	8	CDH5
RGCC	6.56e-33	0.52008	0.688	0.142	1.02e-28	8	RGCC
COL4A11	3.02e-32	0.856198	1	0.84	4.67e-28	8	COL4A1
ICAM2	2.35e-31	0.442138	0.656	0.132	3.64e-27	8	ICAM2
MARCKSL1	2.62e-31	0.618329	0.844	0.239	4.06e-27	8	MARCKSL1
ESAM	3.46e-31	0.617589	0.844	0.244	5.36e-27	8	ESAM
EGFL7	1.06e-30	0.59083	0.812	0.217	1.64e-26	8	EGFL7
PECAM11	2.44e-30	0.792952	0.953	0.371	3.78e-26	8	PECAM1
TMSB4X1	1.31e-29	0.765866	1	0.997	2.02e-25	8	TMSB4X
TMSB103	4.76e-29	0.565717	1	1	7.37e-25	8	TMSB10
MCAM	4.84e-29	0.836962	0.969	0.458	7.49e-25	8	MCAM
IFI27	5.1e-29	0.480608	0.672	0.15	7.89e-25	8	IFI27
ROBO4	1.36e-28	0.426292	0.594	0.117	2.11e-24	8	ROBO4
CALCRL	2.31e-28	0.412015	0.625	0.13	3.58e-24	8	CALCRL
COL4A2	4.49e-28	0.737021	1	0.758	6.95e-24	8	COL4A2
SEMA3F	7.51e-28	0.384135	0.625	0.129	1.16e-23	8	SEMA3F
EMCN	4.89e-27	0.367937	0.484	0.082	7.57e-23	8	EMCN
TIE1	6.96e-27	0.430536	0.625	0.136	1.08e-22	8	TIE1
GNG111	7.46e-27	0.767559	0.969	0.451	1.16e-22	8	GNG11
ACTG11	1.99e-26	0.526896	1	0.999	3.08e-22	8	ACTG1
ACVRL1	7.59e-26	0.428152	0.609	0.136	1.18e-21	8	ACVRL1
PFN1	8.58e-26	0.586941	1	0.95	1.33e-21	8	PFN1
GJA4	9.28e-26	0.422141	0.516	0.1	1.44e-21	8	GJA4
VWA1	1.72e-25	0.461717	0.688	0.175	2.66e-21	8	VWA1
ADGRL4	2.55e-25	0.516685	0.734	0.205	3.95e-21	8	ADGRL4
DLL4	4.95e-25	0.322747	0.453	0.077	7.67e-21	8	DLL4
CCL14	6.11e-25	0.560441	0.578	0.135	9.46e-21	8	CCL14
APLNR	8.47e-25	0.490309	0.547	0.119	1.31e-20	8	APLNR
FABP5	1.1e-24	0.569058	0.859	0.305	1.7e-20	8	FABP5
CFL11	1.25e-24	0.551234	1	0.94	1.93e-20	8	CFL1
PODXL	5.33e-24	0.554329	0.688	0.197	8.26e-20	8	PODXL
PDGFB	1.16e-23	0.39279	0.531	0.113	1.79e-19	8	PDGFB
CALM11	1.8e-23	0.673613	0.984	0.781	2.79e-19	8	CALM1
PNP	1.85e-23	0.574855	0.922	0.357	2.86e-19	8	PNP
RPL37A1	3.36e-23	0.45408	1	0.999	5.21e-19	8	RPL37A
CD931	6.49e-23	0.715873	0.953	0.504	1.01e-18	8	CD93
EMP12	8.88e-23	0.613554	0.891	0.371	1.38e-18	8	EMP1
RPS281	9.13e-23	0.517741	1	0.997	1.41e-18	8	RPS28
RPS261	9.7e-23	0.586834	1	0.902	1.5e-18	8	RPS26
PPIA	1.01e-22	0.494746	1	0.982	1.57e-18	8	PPIA
FSCN1	1.14e-22	0.572923	0.828	0.308	1.77e-18	8	FSCN1
MYL12A1	1.9e-22	0.625057	0.969	0.557	2.94e-18	8	MYL12A
CLDN51	2.07e-22	0.818739	0.75	0.298	3.21e-18	8	CLDN5
FLT1	3.1e-22	0.510259	0.625	0.168	4.8e-18	8	FLT1
SOX18	4.47e-22	0.475439	0.578	0.145	6.92e-18	8	SOX18
MPZL2	5.85e-22	0.35047	0.438	0.082	9.05e-18	8	MPZL2
S1PR1	6.87e-22	0.34443	0.5	0.106	1.06e-17	8	S1PR1
BCL6B	7.6e-22	0.3845	0.531	0.119	1.18e-17	8	BCL6B
TUBA1B2	1.99e-21	0.514116	1	0.986	3.08e-17	8	TUBA1B
SVIP	3.6e-21	0.349695	0.578	0.14	5.58e-17	8	SVIP
VWF	5.63e-21	0.612182	0.703	0.226	8.73e-17	8	VWF
ADGRF5	6.02e-21	0.434118	0.656	0.181	9.33e-17	8	ADGRF5
FKBP1A	7.38e-21	0.631339	1	0.726	1.14e-16	8	FKBP1A
RPL22L13	1.07e-20	0.590798	0.891	0.371	1.65e-16	8	RPL22L1
TSPAN13	1.47e-20	0.284643	0.375	0.064	2.28e-16	8	TSPAN13
ITGA6	2.62e-20	0.358006	0.516	0.118	4.05e-16	8	ITGA6
DIPK2B	3.27e-20	0.321961	0.484	0.105	5.06e-16	8	DIPK2B
POMP1	3.29e-20	0.595011	0.938	0.526	5.09e-16	8	POMP
PKIG	4.65e-20	0.536457	0.734	0.263	7.21e-16	8	PKIG
RPS71	4.78e-20	0.523285	0.984	0.931	7.4e-16	8	RPS7
RPS182	1.18e-19	0.474372	1	0.996	1.82e-15	8	RPS18
RPL26	1.34e-19	0.494835	1	0.976	2.07e-15	8	RPL26
RPS210	1.6e-19	0.46545	1	0.988	2.48e-15	8	RPS2
DYSF	6.45e-19	0.335291	0.531	0.133	9.98e-15	8	DYSF
RPS121	8.73e-19	0.38805	1	0.999	1.35e-14	8	RPS12
MGST2	1.56e-18	0.32485	0.5	0.119	2.42e-14	8	MGST2
HSPG2	2.02e-18	0.653581	0.891	0.473	3.14e-14	8	HSPG2
PI151	4.4e-18	0.681194	0.859	0.388	6.81e-14	8	PI15
RPL41	7.1e-18	0.355274	1	1	1.1e-13	8	RPL41
APOLD1	9.7e-18	0.314771	0.453	0.105	1.5e-13	8	APOLD1
NID1	1.53e-17	0.324775	0.656	0.197	2.38e-13	8	NID1
SERPINH11	1.58e-17	0.527894	0.953	0.773	2.44e-13	8	SERPINH1
RPS291	1.58e-17	0.442335	1	0.996	2.45e-13	8	RPS29
FAM43A	2.16e-17	0.318239	0.438	0.101	3.34e-13	8	FAM43A
ADAMTS42	2.59e-17	0.676351	0.812	0.427	4.02e-13	8	ADAMTS4
NME2	3.4e-17	0.440448	0.984	0.86	5.27e-13	8	NME2
FABP4	4.61e-17	0.291961	0.344	0.065	7.13e-13	8	FABP4
RHOC	1.28e-16	0.546845	0.953	0.688	1.99e-12	8	RHOC
TMA7	1.3e-16	0.473747	0.969	0.633	2.02e-12	8	TMA7
RTRAF	1.59e-16	0.364529	0.719	0.25	2.46e-12	8	RTRAF
ETS1	1.67e-16	0.312676	0.625	0.188	2.58e-12	8	ETS1
ECE1	2.32e-16	0.364842	0.688	0.236	3.59e-12	8	ECE1
GPR4	2.93e-16	0.271573	0.391	0.085	4.54e-12	8	GPR4
PRELID1	4.87e-16	0.435154	0.812	0.344	7.55e-12	8	PRELID1
STC1	4.88e-16	0.559071	0.547	0.172	7.56e-12	8	STC1
NES	5.28e-16	0.504933	0.734	0.299	8.18e-12	8	NES
NPDC1	8.49e-16	0.325178	0.547	0.161	1.32e-11	8	NPDC1
RPS24	1.1e-15	0.380801	1	0.989	1.71e-11	8	RPS24
RPL371	1.41e-15	0.385029	1	0.996	2.18e-11	8	RPL37
THY1	1.95e-15	0.461077	0.625	0.218	3.02e-11	8	THY1
SLC9A3R2	3.15e-15	0.271573	0.391	0.091	4.87e-11	8	SLC9A3R2
RPL38	3.58e-15	0.379816	1	0.982	5.55e-11	8	RPL38
RASIP1	4.16e-15	0.25212	0.375	0.083	6.45e-11	8	RASIP1
CDK2AP1	4.55e-15	0.368546	0.875	0.362	7.05e-11	8	CDK2AP1
TP53I11	5.8e-15	0.440912	0.609	0.22	8.98e-11	8	TP53I11
PLXND1	6.06e-15	0.353023	0.688	0.248	9.38e-11	8	PLXND1
ATP1B3	7.26e-15	0.498125	0.828	0.412	1.12e-10	8	ATP1B3
C1orf54	1.12e-14	0.341499	0.594	0.195	1.73e-10	8	C1orf54
EIF5A2	1.15e-14	0.497073	0.969	0.638	1.78e-10	8	EIF5A
PXDN1	2.01e-14	0.533221	0.844	0.418	3.11e-10	8	PXDN
RAN1	2.03e-14	0.469725	0.969	0.652	3.15e-10	8	RAN
MRPL17	2.2e-14	0.29579	0.609	0.198	3.41e-10	8	MRPL17
AFAP1L1	2.44e-14	0.279865	0.375	0.089	3.79e-10	8	AFAP1L1
RPLP0	2.48e-14	0.322342	1	0.988	3.84e-10	8	RPLP0
MARCKS	2.73e-14	0.410795	0.844	0.38	4.23e-10	8	MARCKS
PDLIM1	2.95e-14	0.422099	0.812	0.347	4.57e-10	8	PDLIM1
RPL31	3e-14	0.391609	1	0.978	4.64e-10	8	RPL31
ITGA51	3.17e-14	0.491026	0.984	0.741	4.92e-10	8	ITGA5
EEF1B2	3.21e-14	0.382886	1	0.836	4.98e-10	8	EEF1B2
CCT5	6.05e-14	0.357327	0.859	0.365	9.37e-10	8	CCT5
ATP5F1E	1.17e-13	0.390214	1	0.938	1.81e-09	8	ATP5F1E
TUBB6	1.28e-13	0.368742	0.828	0.377	1.99e-09	8	TUBB6
ARPC2	1.42e-13	0.421177	0.906	0.511	2.19e-09	8	ARPC2
RPS8	1.42e-13	0.358468	1	0.991	2.2e-09	8	RPS8
SPRY1	1.78e-13	0.284137	0.531	0.163	2.76e-09	8	SPRY1
RPL35	1.82e-13	0.340326	1	0.996	2.81e-09	8	RPL35
SELENON	2.3e-13	0.279011	0.5	0.153	3.56e-09	8	SELENON
PPIB2	2.4e-13	0.435464	0.938	0.742	3.72e-09	8	PPIB
RPL17	2.6e-13	0.357596	1	0.994	4.03e-09	8	RPL17
COL18A1	2.86e-13	0.478868	0.906	0.527	4.43e-09	8	COL18A1
CD276	3.81e-13	0.288837	0.531	0.17	5.9e-09	8	CD276
SLC25A5	3.95e-13	0.395757	0.781	0.359	6.12e-09	8	SLC25A5
PHLDA2	6.72e-13	0.298067	0.484	0.151	1.04e-08	8	PHLDA2
TPM41	6.83e-13	0.394677	1	0.814	1.06e-08	8	TPM4
LSM7	7.64e-13	0.286456	0.656	0.237	1.18e-08	8	LSM7
HLA-B1	7.86e-13	0.401918	0.984	0.949	1.22e-08	8	HLA-B
RPL36A	7.97e-13	0.424372	0.984	0.945	1.24e-08	8	RPL36A
CD99	8.05e-13	0.392361	0.953	0.612	1.25e-08	8	CD99
HSPE12	8.82e-13	0.470069	0.859	0.474	1.37e-08	8	HSPE1
ADAMTS1	8.95e-13	0.485479	0.703	0.316	1.39e-08	8	ADAMTS1
NID2	8.98e-13	0.28553	0.438	0.127	1.39e-08	8	NID2
SLIRP	1.02e-12	0.327796	0.812	0.356	1.57e-08	8	SLIRP
CLIC1	1.06e-12	0.388072	0.922	0.609	1.65e-08	8	CLIC1
ATP5MG	1.18e-12	0.354339	0.891	0.421	1.83e-08	8	ATP5MG
ADAMTS9	1.19e-12	0.307151	0.516	0.171	1.84e-08	8	ADAMTS9
EHD4	1.25e-12	0.324246	0.484	0.154	1.94e-08	8	EHD4
LAPTM4B	1.26e-12	0.34214	0.641	0.247	1.95e-08	8	LAPTM4B
RPS13	1.33e-12	0.332806	1	0.98	2.05e-08	8	RPS13
POLR2L1	1.52e-12	0.395794	0.938	0.566	2.36e-08	8	POLR2L
MYO1B	1.96e-12	0.307568	0.578	0.202	3.04e-08	8	MYO1B
NECTIN2	2.1e-12	0.293359	0.484	0.155	3.25e-08	8	NECTIN2
C1QBP1	2.21e-12	0.319788	0.672	0.265	3.43e-08	8	C1QBP
SNRPG	2.38e-12	0.410894	0.781	0.378	3.68e-08	8	SNRPG
TOMM5	2.57e-12	0.323803	0.703	0.281	3.99e-08	8	TOMM5
TUBA1A	2.82e-12	0.479446	0.969	0.727	4.37e-08	8	TUBA1A
SNRPB	3.31e-12	0.316512	0.734	0.303	5.13e-08	8	SNRPB
SULF2	3.33e-12	0.265718	0.516	0.167	5.16e-08	8	SULF2
UBE2J1	3.45e-12	0.269313	0.547	0.184	5.34e-08	8	UBE2J1
RPLP21	3.57e-12	0.279379	1	0.999	5.52e-08	8	RPLP2
ADAM15	4.97e-12	0.293984	0.547	0.19	7.69e-08	8	ADAM15
NHP2	6.27e-12	0.303045	0.719	0.294	9.72e-08	8	NHP2
DNAJA1	7.32e-12	0.292635	0.781	0.328	1.13e-07	8	DNAJA1
RPL7A	9.56e-12	0.318914	1	0.975	1.48e-07	8	RPL7A
RPS15A	9.57e-12	0.350186	0.984	0.974	1.48e-07	8	RPS15A
CYCS1	9.95e-12	0.393534	0.734	0.347	1.54e-07	8	CYCS
CCT2	1.03e-11	0.311824	0.719	0.303	1.6e-07	8	CCT2
MT-CO24	1.04e-11	0.297363	1	1	1.61e-07	8	MT-CO2
UQCRH	1.29e-11	0.339134	0.859	0.412	1.99e-07	8	UQCRH
PLAU1	1.42e-11	0.411237	0.656	0.278	2.21e-07	8	PLAU
ARPC5L	1.61e-11	0.273155	0.578	0.212	2.49e-07	8	ARPC5L
RPS10	1.8e-11	0.36362	1	0.964	2.8e-07	8	RPS10
EIF3I	1.82e-11	0.307971	0.766	0.329	2.82e-07	8	EIF3I
ID31	1.87e-11	0.473186	0.812	0.46	2.89e-07	8	ID3
MIR4435-2HG	2.03e-11	0.267103	0.484	0.159	3.15e-07	8	MIR4435-2HG
RPL271	2.39e-11	0.336711	1	0.978	3.7e-07	8	RPL27
RPL27A	2.84e-11	0.314566	1	0.992	4.4e-07	8	RPL27A
MANF	2.99e-11	0.324955	0.844	0.405	4.63e-07	8	MANF
CRIP2	3.22e-11	0.445055	0.797	0.494	4.99e-07	8	CRIP2
RPS3	3.56e-11	0.322095	1	0.982	5.51e-07	8	RPS3
MGLL	4.86e-11	0.258053	0.469	0.155	7.53e-07	8	MGLL
IL32	5.18e-11	0.461746	0.625	0.299	8.03e-07	8	IL32
TUBB1	5.44e-11	0.318905	1	0.941	8.43e-07	8	TUBB
RAI14	5.74e-11	0.254703	0.5	0.17	8.89e-07	8	RAI14
RPL28	5.79e-11	0.270493	1	0.999	8.97e-07	8	RPL28
TUBB4B1	5.8e-11	0.366484	0.891	0.489	8.98e-07	8	TUBB4B
RPL6	5.97e-11	0.312094	1	0.976	9.25e-07	8	RPL6
RPS211	6.16e-11	0.30883	0.984	0.988	9.54e-07	8	RPS21
TAGLN2	6.51e-11	0.345702	0.969	0.782	1.01e-06	8	TAGLN2
RPL392	7.05e-11	0.283893	1	0.999	1.09e-06	8	RPL39
DNAJC15	8.3e-11	0.264795	0.484	0.167	1.29e-06	8	DNAJC15
UQCRQ	1.14e-10	0.338573	0.938	0.622	1.77e-06	8	UQCRQ
ARPC3	1.24e-10	0.33428	0.781	0.392	1.92e-06	8	ARPC3
PSMA2	1.3e-10	0.278731	0.688	0.29	2.01e-06	8	PSMA2
RPS6	1.32e-10	0.268805	1	0.998	2.04e-06	8	RPS6
RPS23	1.34e-10	0.344512	1	0.985	2.07e-06	8	RPS23
RFLNB	1.4e-10	0.276715	0.406	0.128	2.17e-06	8	RFLNB
RPL32	1.45e-10	0.253246	1	0.998	2.24e-06	8	RPL32
IFITM1	1.47e-10	0.277595	0.438	0.142	2.27e-06	8	IFITM1
MYL12B	1.7e-10	0.364126	0.875	0.507	2.63e-06	8	MYL12B
ATP5F1B	2e-10	0.349272	0.922	0.576	3.1e-06	8	ATP5F1B
MSN	2.1e-10	0.436172	0.938	0.688	3.25e-06	8	MSN
BACE2	2.38e-10	0.258828	0.625	0.248	3.68e-06	8	BACE2
SEM1	2.38e-10	0.305854	0.719	0.319	3.69e-06	8	SEM1
NME11	3.37e-10	0.309904	0.781	0.371	5.22e-06	8	NME1
RPS19	3.53e-10	0.268307	1	0.995	5.47e-06	8	RPS19
JAG1	3.59e-10	0.252918	0.703	0.297	5.56e-06	8	JAG1
PPP1R14B1	3.69e-10	0.355188	0.953	0.616	5.72e-06	8	PPP1R14B
CTHRC11	4.11e-10	0.25323	0.531	0.197	6.37e-06	8	CTHRC1
H2AFZ	4.25e-10	0.468614	0.891	0.63	6.58e-06	8	H2AFZ
MRPL33	4.57e-10	0.297931	0.625	0.265	7.08e-06	8	MRPL33
RPL5	5.08e-10	0.33115	1	0.922	7.86e-06	8	RPL5
ATP5MF	5.5e-10	0.28026	0.766	0.354	8.52e-06	8	ATP5MF
S100A16	5.69e-10	0.323129	0.703	0.321	8.82e-06	8	S100A16
CSTB	6.19e-10	0.324323	0.656	0.3	9.59e-06	8	CSTB
SUSD2	6.4e-10	0.279424	0.359	0.11	9.92e-06	8	SUSD2
CALR	7e-10	0.321222	1	0.88	1.08e-05	8	CALR
SNRPD1	7.61e-10	0.275901	0.609	0.254	1.18e-05	8	SNRPD1
SEC61G1	8.45e-10	0.343886	0.938	0.635	1.31e-05	8	SEC61G
PDCD5	1.02e-09	0.297124	0.672	0.306	1.57e-05	8	PDCD5
RPS27A	1.31e-09	0.266756	1	0.993	2.03e-05	8	RPS27A
ATP5ME	1.38e-09	0.301563	0.922	0.567	2.14e-05	8	ATP5ME
RPSA	1.44e-09	0.295162	1	0.972	2.22e-05	8	RPSA
COX6C	1.51e-09	0.329176	0.828	0.462	2.34e-05	8	COX6C
ERH	1.73e-09	0.259821	0.594	0.247	2.67e-05	8	ERH
YBX1	2.03e-09	0.304292	0.984	0.734	3.15e-05	8	YBX1
UQCR111	2.26e-09	0.34692	0.906	0.644	3.49e-05	8	UQCR11
SRSF2	2.51e-09	0.282939	0.766	0.371	3.88e-05	8	SRSF2
ATP5MD1	2.51e-09	0.343916	0.891	0.54	3.89e-05	8	ATP5MD
PGF1	2.52e-09	0.630411	0.688	0.417	3.91e-05	8	PGF
BTF3	2.52e-09	0.306799	0.953	0.627	3.91e-05	8	BTF3
AP2S1	2.58e-09	0.324383	0.906	0.552	3.99e-05	8	AP2S1
RPL23	2.6e-09	0.27999	1	0.971	4.02e-05	8	RPL23
COX4I1	2.61e-09	0.328469	0.891	0.575	4.04e-05	8	COX4I1
LAMA4	2.8e-09	0.296737	0.656	0.312	4.34e-05	8	LAMA4
MPRIP	2.82e-09	0.25553	0.609	0.26	4.37e-05	8	MPRIP
GYPC	2.87e-09	0.285909	0.594	0.263	4.45e-05	8	GYPC
PSMA71	3.17e-09	0.323385	0.828	0.468	4.91e-05	8	PSMA7
ARHGDIB	3.33e-09	0.268793	0.641	0.287	5.16e-05	8	ARHGDIB
GNAI2	3.37e-09	0.35004	0.859	0.526	5.23e-05	8	GNAI2
CDC37	3.76e-09	0.255756	0.656	0.289	5.83e-05	8	CDC37
LRRC32	3.79e-09	0.279998	0.453	0.17	5.87e-05	8	LRRC32
TUBA1C1	3.93e-09	0.341286	0.906	0.627	6.08e-05	8	TUBA1C
ANXA6	3.93e-09	0.301653	0.766	0.402	6.09e-05	8	ANXA6
TIMP3	4.35e-09	0.256142	0.547	0.225	6.74e-05	8	TIMP3
TPM3	4.62e-09	0.320783	0.891	0.512	7.16e-05	8	TPM3
CRISPLD21	4.98e-09	0.268622	0.578	0.245	7.71e-05	8	CRISPLD2
NDUFA1	6.21e-09	0.259188	0.672	0.301	9.62e-05	8	NDUFA1
SRM1	6.42e-09	0.291235	0.703	0.348	9.94e-05	8	SRM
SERF2	7.01e-09	0.289673	1	0.934	0.000108608	8	SERF2
NDUFAB1	7.11e-09	0.269498	0.656	0.307	0.000110128	8	NDUFAB1
DYNLL1	7.88e-09	0.342838	0.906	0.714	0.000121987	8	DYNLL1
VCP	8.21e-09	0.283127	0.688	0.334	0.000127241	8	VCP
FLNB	8.47e-09	0.263741	0.453	0.176	0.000131134	8	FLNB
VAMP5	9.5e-09	0.266751	0.5	0.202	0.000147116	8	VAMP5
VASP	9.68e-09	0.26459	0.562	0.248	0.000149894	8	VASP
HMGB11	1.09e-08	0.338643	0.875	0.577	0.00016927	8	HMGB1
ZYX	1.14e-08	0.282376	0.688	0.341	0.000176838	8	ZYX
RANBP1	1.15e-08	0.264063	0.656	0.302	0.000178317	8	RANBP1
ROMO1	1.29e-08	0.297857	0.703	0.358	0.000199377	8	ROMO1
NPM11	1.29e-08	0.323026	0.922	0.831	0.000200421	8	NPM1
NAA38	1.34e-08	0.308204	0.625	0.301	0.000208021	8	NAA38
HNRNPA11	1.49e-08	0.301917	0.984	0.819	0.00023011	8	HNRNPA1
YWHAG	1.52e-08	0.296463	0.797	0.428	0.000235245	8	YWHAG
NOP10	1.62e-08	0.282198	0.734	0.378	0.00025132	8	NOP10
PRSS231	1.69e-08	0.337309	0.828	0.468	0.000261167	8	PRSS23
LRRC59	1.72e-08	0.262902	0.672	0.321	0.000265769	8	LRRC59
RPL4	1.72e-08	0.26447	1	0.973	0.000266407	8	RPL4
SELENOH	2.28e-08	0.259982	0.594	0.271	0.000353027	8	SELENOH
OST41	2.39e-08	0.284884	0.922	0.588	0.000370437	8	OST4
MRPL52	2.51e-08	0.267891	0.688	0.335	0.000388387	8	MRPL52
HSPA8	2.55e-08	0.288362	0.984	0.93	0.00039447	8	HSPA8
MYDGF	2.65e-08	0.259953	0.734	0.365	0.000411074	8	MYDGF
HSBP1	2.74e-08	0.265871	0.812	0.432	0.000424044	8	HSBP1
EIF4A11	2.93e-08	0.278192	1	0.912	0.000454307	8	EIF4A1
WDR1	2.94e-08	0.300257	0.734	0.386	0.000455542	8	WDR1
TXN1	3.18e-08	0.31249	0.906	0.583	0.000493207	8	TXN
RPS25	3.59e-08	0.270882	1	0.972	0.000556434	8	RPS25
SNRPE	3.69e-08	0.267237	0.672	0.337	0.000570978	8	SNRPE
COL5A3	4.38e-08	0.264379	0.469	0.192	0.000679107	8	COL5A3
YWHAH	4.82e-08	0.290748	0.719	0.368	0.000746421	8	YWHAH
LDHB1	6.21e-08	0.307094	0.828	0.54	0.000961183	8	LDHB
CD591	6.44e-08	0.266836	0.969	0.941	0.000998011	8	CD59
EIF4EBP1	6.48e-08	0.301273	0.719	0.395	0.00100447	8	EIF4EBP1
SELENOW	7.17e-08	0.306144	0.875	0.576	0.00110986	8	SELENOW
HINT1	8.78e-08	0.281075	0.844	0.502	0.00136059	8	HINT1
H191	8.91e-08	0.492593	0.484	0.235	0.00138033	8	H19
ACKR3	9.81e-08	0.287822	0.469	0.198	0.00151941	8	ACKR3
ARPC1B	1.04e-07	0.277424	0.812	0.457	0.00160804	8	ARPC1B
PTBP1	1.12e-07	0.256707	0.719	0.368	0.00173133	8	PTBP1
PLAT	1.29e-07	0.358596	0.5	0.248	0.0020049	8	PLAT
SEC61B1	1.39e-07	0.257262	0.781	0.416	0.00215625	8	SEC61B
HSPD12	1.48e-07	0.277289	0.797	0.438	0.00228639	8	HSPD1
IGFBP43	1.55e-07	0.299229	0.969	0.877	0.00239345	8	IGFBP4
PIM3	1.62e-07	0.258053	0.391	0.153	0.00250346	8	PIM3
KDELR22	1.8e-07	0.274872	0.922	0.626	0.00279472	8	KDELR2
SPARC	1.92e-07	0.262578	1	0.988	0.00297672	8	SPARC
COX7C	2.57e-07	0.254086	0.953	0.616	0.00397573	8	COX7C
UBE2S	3.06e-07	0.251903	0.484	0.213	0.00473715	8	UBE2S
PDIA3	4.28e-07	0.265227	0.953	0.677	0.00662482	8	PDIA3
HLA-C	4.45e-07	0.293045	0.938	0.806	0.00689285	8	HLA-C
GUK1	4.85e-07	0.268891	0.781	0.477	0.00751458	8	GUK1
RRM21	5.09e-07	0.253582	0.5	0.227	0.00789091	8	RRM2
UBL5	5.56e-07	0.260283	0.828	0.495	0.00861561	8	UBL5
RPL35A	5.62e-07	0.254067	1	0.965	0.00870147	8	RPL35A
COX6A1	5.66e-07	0.25341	0.828	0.484	0.00877107	8	COX6A1
SRP14	6.04e-07	0.255495	0.906	0.632	0.00935225	8	SRP14
RGS3	8.23e-07	0.281787	0.531	0.263	0.0127496	8	RGS3
COX7B	1.39e-06	0.266797	0.672	0.389	0.0216047	8	COX7B
IGLC21	1.54e-06	1.99796	0.5	0.77	0.0238259	8	IGLC2
PDIA6	1.85e-06	0.253346	0.891	0.57	0.0286234	8	PDIA6
HNRNPA2B11	2.23e-06	0.252298	0.906	0.679	0.0345101	8	HNRNPA2B1
C4orf48	2.9e-06	0.250604	0.609	0.32	0.0449116	8	C4orf48
THBS13	1.34e-05	0.293097	0.75	0.5	0.206973	8	THBS1
CAV11	1.53e-05	0.251283	0.656	0.388	0.237182	8	CAV1
CCN13	1.7e-05	0.381143	0.641	0.411	0.263945	8	CCN1
COL6A33	4.61e-05	0.322886	0.719	0.517	0.713868	8	COL6A3
CTSC2	0.00168212	0.268072	0.781	0.605	1	8	CTSC
BMP2	0.00273109	0.26617	0.312	0.184	1	8	BMP2
CCN2	0.00328917	0.368267	0.656	0.544	1	8	CCN2
